# Supplementary material for: Interleukin-4 Promotes Tuft Cell Differentiation and Acetylcholine Production in Intestinal Organoids of Non-Human Primate
Source: Int J Mol Sci. 2021 Jul 24;22(15):7921. doi: 10.3390/ijms22157921 (PMC8348364; doi:10.3390/ijms22157921)
Supplement: Supplementary file 1 [file ijms-22-07921-s001.zip]

Archive with 5 entries (5 files):
- Final Revised1 Supplementary_Materials.pdf
- ijms-1302742.mp4
- Revised supplementary data.1 tuft cell marker genes.xlsx
- Revised supplementary data.2 primer list.xlsx
- Revised Supplementary Figure.pdf
