# Supplementary material for: Interleukin-4 Promotes Tuft Cell Differentiation and Acetylcholine Production in Intestinal Organoids of Non-Human Primate
Source: Int J Mol Sci. 2021 Jul 24;22(15):7921. doi: 10.3390/ijms22157921 (PMC8348364; doi:10.3390/ijms22157921)
Supplement: Supplementary file 1 [file ijms-22-07921-s001.zip › Revised supplementary data.1 tuft cell marker genes.xlsx]

## Sheet: tuft cell marker genes
Tuft cell marker genes reported from Nadjsombati et al., Immunity 2018. (mouse)	Homologous genes of rhesus macaque (Macaca mulatta)
Tek	TEK
Ptpn14	PTPN14
Kcnq4	KCNQ4
Gpr64	ADGRG2
Ahnak2	AHNAK2
Pnpla3	PNPLA3
Mn1	MN1
Dgki	DGKI
Hmx3	HMX3
Dscaml1	DSCAML1
Fyb	FYB1
Il25	IL25
Dclk1	DCLK1
Pik3cg	PIK3CG
Alox5	ALOX5
Rdx	RDX
Pstpip1	PSTPIP1
Trpm5	TRPM5
Nrgn	NRGN
Gnat3	GNAT3
Rgs13	RGS13
Clec4a1	CLEC4A
Pik3r5	PIK3R5
Nxpe2	NXPE2
Ccdc129	ITPRID1
Chat	CHAT
Sptb	SPTB
Ly6g6f	LOC715304
Vav1	VAV1
Hap1	HAP1
Plcb2	PLCB2
Gcnt1	GCNT1
Inpp5d	INPP5D
Cmtm5	CMTM5
Ptgs1	PTGS1
Lrmp	LRMP
Nebl	NEBL
Bmx	BMX
Srpx2	SRPX2
Stox2	STOX2
Alox5ap	ALOX5AP
Pou2f3	POU2F3
Spib	LOC719262
Sh2d7	SH2D7
Ildr1	ILDR1
Avil	AVIL
Pygl	PYGL
Gas7	GAS7
Ackr4	ACKR4
Neurl1a	NEURL1
Greb1l	GREB1L
Sh2d6	SH2D6
Eml6	EML6
Kirrel3	KIRREL3
Ltc4s	LTC4S
Slfn5	SLFN5
Arhgap4	ARHGAP4
1810046K07Rik	C14H11ORF53
Limd2	LIMD2
Cd300lf	CD300LF
Itpr2	ITPR2
Krt222	KRT222
Pea15a	PEA15
Strip2	STRIP2
Dmxl2	DMXL2
Adora1	ADORA1
Rbpms	RBPMS
Slc41a3	SLC41A3
Col9a3	COL9A3
Cyp2f2	CYP2F1
Fam49a	FAM49A
Gfi1b	GFI1B
Il17rb	IL17RB
Reep5	REEP5
Plekhs1	PLEKHS1
Cacna2d2	CACNA2D2
Runx1	RUNX1
Hpgds	HPGDS
Ptpn6	PTPN6
Rgs22	RGS22
Map2	MAP2
Fes	FES
Ccdc28b	CCDC28B
Kctd15	KCTD15
Samd14	SAMD14
Plcg2	PLCG2
Hck	HCK
Ptprc	PTPRC
