# Supplementary material for: Interleukin-4 Promotes Tuft Cell Differentiation and Acetylcholine Production in Intestinal Organoids of Non-Human Primate
Source: Int J Mol Sci. 2021 Jul 24;22(15):7921. doi: 10.3390/ijms22157921 (PMC8348364; doi:10.3390/ijms22157921)
Supplement: Supplementary file 1 [file ijms-22-07921-s001.zip › Revised supplementary data.2 primer list.xlsx]

## Sheet: Primer
Target Gene		5' to 3'	Tm (X)	Cycles (Y)
GAPDH	-Forward	ACC ACA GTC CAT GCC ATC AC	58	25
	-Reverse	TCC ACC ACC CTG TTG CTG TA
DCLK1	-Forward	GCT GGT CAC CAT CAT CAG AAG TGG	62	30
	-Reverse	GGT TCC ATT AAC TGA GCT GGT GGA G
POU2F3	-Forward	AGA AGT GGC TGA ATG ATG CAG AG	62	30
	-Reverse	TGC AAT CAT GGA GAT CTC CTC CG
CHAT	-Forward	GTC ATC GTA GCC TGC TGC AAT CA	64	34
	-Reverse	CGC TCA ATC ATG TCC AGC GAG TC
PLCβ2	-Forward	GAG CTG AAG GCC CTG AAG GAG AC	60	34
	-Reverse	GGA ATA GAA CCA CAT CCC AGA GAA G
SLC5A1	-Forward	ATC GTG GTC ATC TCC CTC CTC AC	64	28
	-Reverse	AAG ACA GCC ACG GTC ACC AG
MUC2	-Forward	CTC CAA GTG CCA GGA CTG CG	62	29
	-Reverse	GCA CTG GCA GCT CTC GAT GTG
CHGA	-Forward	GCA TCG TTG AGG TCA TCT CCG AC	64	28
	-Reverse	CTG CTC TGG TTC TCA AGA ACC TC
LYZ	-Forward	ATT TCA GAT CAA TAG CCG CTA CT	64	32
	-Reverse	CAC AAC CTT GAA CAT ACT GAC GG
DEFA6	-Forward	AGG CTG AGC CAC TCC AAG C	62	32
	-Reverse	ACC CAT GAC AGT GCA GGT CC
LGR5	-Forward	CTT GAC CAT GGC CGC AGT TC	62	32
	-Reverse	GAG ACA TGG GAC AAA TGC CAC AGA G
